# Supplementary material for: Diguanylate Cyclase (DGC) Implicated in the Synthesis of Multiple Bacteriocins via the Flagellar-Type III Secretion System Produced by Pectobacterium carotovorum subsp. carotovorum
Source: Int J Mol Sci. 2022 May 18;23(10):5649. doi: 10.3390/ijms23105649 (PMC9144310; doi:10.3390/ijms23105649)
Supplement: Supplementary file 1 [file ijms-23-05649-s001.zip]

Archive with 1 entries (1 files):
- ijms-1708715-supplementary.pdf
